# Supplementary material for: Electrospun Composite Liquid Crystal Elastomer Fibers
Source: Materials (Basel). 2018 Mar 7;11(3):393. doi: 10.3390/ma11030393 (PMC5872972; doi:10.3390/ma11030393)
Supplement: Supplementary file 1 [file materials-11-00393-s001.zip]

Archive with 3 entries (2 files):
- Supplementary_videos/
- Supplementary_videos/VideoS1__Heating_of_LCE-PVP_fibers-20x.mp4
- Supplementary_videos/VideoS2_Heating_of_LCE-PLA_fibers-20x.mp4
